# Supplementary material for: Molecular specializations of deep cortical layer analogs in songbirds
Source: Sci Rep. 2020 Oct 30;10:18767. doi: 10.1038/s41598-020-75773-4 (PMC7599217; doi:10.1038/s41598-020-75773-4)
Supplement: Supplementary file 2 — Supplementary Information 2. [file 41598_2020_75773_MOESM2_ESM.xlsx]

## Sheet: Sheet1
Gene	Clone ID
B3GAT1	FE736633
C1QL3	FE726945
CDH11	FE735104
CNTN3	CK311806
CTSL	DV957210
CYGB	DV950791
DAAM1	FE725050
DGKZ	DV946307
DOCK4	FE735241
DPYSL3	CK308729
ETNK1	CK316422
FAM49A	CK306074
GAP43	DV952865
GNG2	CK317504
GPRC5B	CK312616
KCTD15	CK309195
LPL	CK313328
LYPD1	CK306579
MTCL1	FE737353
NEUROD6	CK308428
NEXMIF	DV954494
NOL4	CK310402
NTRK2	CK312675
PCDH17	DV949403
PPFIA2	CK311395
PPP2R5C	DV952780
RORA	CK313162
SAP30	FE731510
SLC25A22	FE733909
SMAP1	DV945044
SYNPR	CK303907_x000B_
SYT17	CK311721
TENM3	DV956451
TMEFF2	FE728267
YWHAH	CK308510
ZBTB18	CK315035
