# Supplementary material for: Molecular specializations of deep cortical layer analogs in songbirds
Source: Sci Rep. 2020 Oct 30;10:18767. doi: 10.1038/s41598-020-75773-4 (PMC7599217; doi:10.1038/s41598-020-75773-4)
Supplement: Supplementary file 3 — Supplementary Information 3. [file 41598_2020_75773_MOESM3_ESM.xlsx]

## Sheet: Sheet1
Gene	Assessed in sagittal	Assessed in frontal
ABCG4	x
ACKR3	x
ADAM23	x
ADCYAP1	x
ADRA1D	x
ANXA6	x
APOH	x
ARHGDIB	x
ARPC5	x
ATP2A3	x
ATP2B2	x
B3GAT1	x	x
B3GNT2	x
BAIAP2	x
BTBD10	x
C1QL3	x	x
CABP1	x
CACNA1E	x
CACNA2D2	x
CACNB2	x
CAMKK1	x	x
CAMK2A	x
CAMTA1	x	x
CD99L2	x
CDH4	x	x
CDH8	x
CDH9	x
CDH11	x	x
CHRM4	x
CNTN3	x	x
CNTN4	x	x
CNTNAP2	x	x
CPNE2	x
CRHR1	x
CRHR2	x
CTSL	x	x
CYGB	x	x
DAAM1	x	x
DHCR24	x
DGKZ	x	x
DOCK4	x	x
DPP6	x
DPYSL3	x	x
ETNK1	x	x
FAM163B	x
FAM49A	x	x
FLRT2	x	x
GABRE	x	x
GABRB3	x	x
GAP43	x	x
GDA	x
GLRA2	x
GLRA4	x
GNG2	x	x
GPM6A	x	x
GPRC5B	x	x
GRIN2B	x
GRK3	x
GRM3	x
HRH3L	x
HTR1B	x
HTR2A	x	x
IGF1	x
IL1RAPL2	x
JPT1	x
KCNA6	x
KCNAB1	x
KCNAB2	x
KCNC1	x
KCNF1	x
KCNJ6	x
KCNK12	x
KCNS1	x	x
KCNS2	x
KCNT2	x
KCTD12	x
KCTD15	x	x
KCTD16	x
KCTD20	x
KCTD3	x
KIF26B	x
LINGO1	x	x
LPL	x	x
LRP8	x
LYPD1	x	x
MAP4	x
MGAT4C	x
MPZL1	x
MTCL1	x
NECAB2	x	x
NEFL	x
NEFM	x
NEGR1	x
NEUROD6	x	x
NEXMIF	x	x
NOL4	x	x
NRXN1	x
NTNG1	x
NTSR1	x
NTRK2	x	x
P4HA2	x
PAK6	x
PCP4	x	x
PCDH17	x	x
PLD1	x
PLS3	x
PLXNA1	x
PLXNA4	x
PLXNC1	x	x
PPFIA2	x	x
PPP2RC5B	x
PRKAR1B	x
PTPRN2	x
PTPRU	x
PTPRZ1	x
PVALB	x	x
QSOX1	x	x
RCAN2	x	x
RELN	x
RGS4	x
RHOB	x
RIMS4	x
ROBO1	x
RORA	x	x
RTN4R	x	x
SAP30	x	x
SAP30L	x
SCN1A	x
SCN2A	x
SCN3B	x	x
SCN4B	x	x
SCN8A	x
SCUBE1	x	x
SEMA7A	x
SEPT12	x
SEPT6	x
SH3BP5	x
SLC24A2	x
SLC25A22	x	x
SLC4A4	x
SLC6A7	x
SLC8A1	x
SLIT1	x	x
SMAP1	x	x
SNCA	x	x
STK26	x
STMN1	x	x
SYBU	x
SYF2	x	x
SYNGR3	x
SYNPR	x	x
SYT17	x	x
TENM3	x
TMEFF2	x	x
TNFAIP8L3	x
UCHL1	x	x
UGT8	x
UNC5D	x
VIP	x	x
WASF1	x
YWHAH	x	x
ZBTB18	x	x
