# Supplementary material for: Molecular specializations of deep cortical layer analogs in songbirds
Source: Sci Rep. 2020 Oct 30;10:18767. doi: 10.1038/s41598-020-75773-4 (PMC7599217; doi:10.1038/s41598-020-75773-4)
Supplement: Supplementary file 4 — Supplementary Information 4. [file 41598_2020_75773_MOESM4_ESM.xlsx]

## Sheet: Sheet1
Pathway name	p-value	q-value	Pathway source	Represented genes
Voltage gated potassium channels	5.04e-05	0.00716	Reactome	KCNA6, KCNC1, KCNS2, KCNF1
Potassium channels	0.000104	0.00738	Reactome	KCNA6, KCNJ6, KCNC1, KCNS2, KCNF1
NGF-independent TRKA activation	0.000336	0.0127	Reactome	ADCYAP1, NTRK2
Regulation of PGC-1A	0.00039	0.0472	BioCarta	CAMK2A, CAMKK1, YWHAH
Neuronal system	0.000447	0.0127	Reactome	KCNA6, CAMK2A, CAMKK1, KCNS2, GABRB3, KCNC1, IL1RAPL2, KCNJ6, KCNF1
Activation of TRKA receptors	0.000667	0.0158	Reactome	ADCYAP1, NTRK2
Olfactory transduction - Homo sapiens (human)	0.000999	0.0203	KEGG	GRK3, SLC8A1, CAMK2A
GPCR downstream signaling	0.00181	0.0203	Reactome	ADCYAP1, CRHR2, ACKR3, CHRM4, HTR1B, DGKZ, GRK3, RHOB, LRP8
nfat and hypertrophy of the heart	0.00254	0.0333	BioCarta	CAMKK1, IGF1, YWHAH
Signaling by GPCR	0.0029	0.0333	Reactome	ADCYAP1, CRHR2, CHRM4, HTR1B, DGKZ, GRK3, RHOB, ACKR3, LRP8
Neuroactive ligand-receptor interaction - Homo sapiens (human)	0.00299	0.0333	KEGG	GABRB3, GABRE, CHRM4, HTR1B, CRHR2
ca-calmodulin-dependent protein kinase activation	0.00303	0.0333	BioCarta	CAMK2A, CAMKK1
Morphine addiction - Homo sapiens (human)	0.00326	0.0333	KEGG	GABRB3, GABRE, GRK3, KCNJ6
Myometrial relaxation and contraction pathways	0.00328	0.0333	Wikipathways	CAMK2A, DGKZ, YWHAH, ACKR3, SLC8A1
Multiple antiapoptotic pathways from IGF-1R signaling lead to bad phosphorylation	0.0048	0.0454	BioCarta	YWHAH, IGF1
Cardiac conduction	0.0052	0.0462	Reactome	KCNK12, CAMK2A, SLC8A1, SCN2A
lissencephaly gene (list1) in neuronal migration and development	0.00582	0.0486	BioCarta	RELN, LRP8
Splicing factor NOVA regulated synaptic proteins	0.00647	0.0503	Wikipathways	NTNG1, KCNJ6, MAP4
CRMPs in Sema3A signaling	0.00694	0.0503	Reactome	DPYSL3, PLXNA4
p75(NTR)-mediated signaling	0.00753	0.0503	PID	RHOB, LINGO1, RTN4R
GPCR ligand binding	0.00794	0.0503	Reactome	ADCYAP1, CRHR2, CHRM4, HTR1B, ACKR3
Semaphorin interactions	0.0081	0.0503	Reactome	DPYSL3, RHOB, PLXNA4
Monoamine GPCRs	0.00814	0.0503	Wikipathways	CHRM4, HTR1B
Amine ligand-binding receptors	0.00944	0.0558	Reactome	CHRM4, HTR1B
Axon guidance	0.0108	0.0611	Reactome	RELN, ARPC5, SCN2A, RHOB, DPYSL3, PLXNA4, SLIT1
stathmin and breat cancer resistance to antimicrotubule agents	0.0123	0.067	BioCarta	STMN1, CAMK2A
regulation of bad phosphorylation	0.0138	0.0727	BioCarta	IGF1, YWHAH
