# Supplementary material for: Molecular specializations of deep cortical layer analogs in songbirds
Source: Sci Rep. 2020 Oct 30;10:18767. doi: 10.1038/s41598-020-75773-4 (PMC7599217; doi:10.1038/s41598-020-75773-4)
Supplement: Supplementary file 5 — Supplementary Information 5. [file 41598_2020_75773_MOESM5_ESM.xlsx]

## Sheet: Sheet1
Pathway name	p-value	q-value	Pathway source	Represented genes
Phase 0 - rapid depolarization	6.46e-07	0.000113	Reactome	SCN4B, SCN3B, SCN8A, CACNB2, CACNA2D2, SCN1A
Cardiac conduction	2.26e-06	0.000195	Reactome	SCN4B, SCN1A, SCN3B, CACNB2, CACNA2D2, ATP2B2, SCN8A, ATP2A3
Muscle contraction	3.34e-06	0.000195	Reactome	SCN4B, ANXA6, SCN1A, SCN3B, CACNB2, CACNA2D2, ATP2B2, SCN8A, ATP2A3
Neuronal system	4.83e-06	0.000211	Reactome	GRIN2B, GLRA4, KCNS1, NRXN1, KCNAB1, NEFL, PPFIA2, GLRA2, CACNB2, CACNA1E, GNG2, CACNA2D2, KCNAB2
Axon guidance	8.26e-06	0.000289	Reactome	SCN4B, SCN1A, GRIN2B, SEMA7A, GAP43, PLXNA1, SCN3B, CACNB2, PLXNC1, ROBO1, SCN8A, PAK6, UNC5D
Developmental biology	1.47e-05	0.00043	Reactome	SCN4B, SCN1A, GRIN2B, SEMA7A, CDH4, PLXNA1, ADAM23, SCN3B, CACNB2, PLXNC1, ROBO1, SCN8A, PAK6, GAP43, UNC5D
Calcium regulation of the cardiac cell	2.7e-05	0.000676	Wikipathways	ATP2B2, RGS4, GNG2, ANXA6, ADRA1D, PRKAR1B, CACNA1E, ATP2A3
Antiarrhythmic pathway, pharmacodynamics	3.96e-05	0.000866	PharmGKB	CACNB2, ADRA1D, SCN4B, KCNAB2, SCN3B
Interaction between L1 and Ankyrins	4.62e-05	0.000899	Reactome	SCN4B, SCN3B, SCN8A, SCN1A
Transmission across chemical synapses	0.000945	0.00165	Reactome	GNG2, GLRA2, CACNB2, PPFIA2, GLRA4, CACNA2D2, GRIN2B, NEFL, CACNA1E
Presynaptic depolarization and calcium channel opening	0.000178	0.00284	Reactome	CACNB2, CACNA2D2, CACNA1E
Neuroactive ligand-receptor interaction - Homo sapiens (human)	0.000253	0.00352	KEGG	ADRA1D, GLRA2, HTR2A, NTSR1, GRIN2B, GRM3, CRHR1
Regulation of insulin secretion	0.000261	0.00352	Reactome	GNG2, CACNB2, CACNA2D2, PRKAR1B, CACNA1E
Cell adhesion molecules (CAMs) - Homo sapiens (human)	0.000395	0.00494	KEGG	CNTNAP2, NRXN1, NEGR1, MPZL1, CDH4
Other semaphorin interactions	0.000737	0.0086	Reactome	PLXNC1, PLXNA1, SEMA7A
Celecoxib pathway, pharmacodynamics	0.000888	0.00914	PharmGKB	CACNA1E, CACNB2, CACNA2D2, ATP2A3
GPCR ligand binding	0.00103	0.01	Reactome	HTR2A, NTSR1, ADRA1D, VIP, CRHR1, GNG2, GRM3
Integration of energy metabolism	0.00111	0.0102	Reactome	GNG2, CACNB2, CACNA2D2, PRKAR1B, CACNA1E
Adherens junctions interactions	0.00122	0.0107	Reactome	CDH9, CDH4, CDH11
Calcium signaling pathway - Homo sapiens (human)	0.00122	0.0107	KEGG	ADRA1D, CACNA1E, HTR2A, NTSR1, ATP2A3, ATP2B2
L1CAM interactions	0.00149	0.0124	Reactome	SCN4B, SCN1A, SCN3B, GAP43, SCN8A
GPCRs, Other	0.00187	149	Wikipathways	NTSR1, ADRA1D, HTR2A
Voltage gated potassium channels	0.00218	0.0166	Reactome	KCNAB1, KCNS1, KCNAB2
GPCR downstream signaling	0.00241	0.0176	Reactome	LPL, NTSR1, ADRA1D, RGS4, HTR2A, VIP, CRHR1, PRKAR1B, GNG2, GRM3
Potassium channels	0.00283	0.0198	Reactome	GNG2, KCNS1, KCNAB1, KCNAB2
Axon guidance - Homo sapiens (human)	0.00367	0.0247	KEGG	P6, PLXNA1, UNC5D, SEMA7A, PLXNC1, ROBO1
Signaling by GPCR	0.00398	0.0258	Reactome	LPL, NTRS1, ADRA1D, RGS4, HTR2A, VIP, CRHR1, PRKAR1B, GNG2, GRM3
Adrenergic signaling in cardiomyocytes - Homo sapiens (human)	0.00468	0.0283	KEGG	CACNA2D2, ADRA1D, SCN4B, CACNB2, ATP2B2
Cell-cell junction organization	0.0047	0.0283	Reactome	C9, CDH4, CDH11
Alzheimers disease	0.00514	0.03	Wikipathways	LPL, GRIN2B, SNCA, ATP2A3
Reduction of cytosolic Ca++ levels	0.0059	0.00323	Reactome	ATP2B2, ATP2A3
Activation of RAC1	0.0059	0.0323	Reactome	PAK6, ROBO1
Amyotrophic lateral sclerosis (ALS) - Homo sapiens (human)	0.00774	0.0411	KEGG	NEFM, NEFL, GRIN2B
Myometrial relaxation and contraction pathways	0.00826	0.0415	Wikipathways	RGS4, GNG2, GRHR1, PRKAR1B, ATP2A3
GPCR dopamine D1like receptor	0.00846	0.0415	INOH	GRIN2B, CACNB2, PRKAR1B
CREB phosphorylation through the activation of CaMKII	0.00886	0.0415	Reactome	GRIN2B, NEFL
Serotonin and anxiety-related events	0.00886	0.0415	Wikipathways	HTR2A, CRHR1
Neurotransmitter receptors and postsynaptic signal transmission	0.009	0.0415	Reactome	GNG2, GLRA4, GRIN2B, GLRA2, NEFL
Ras activation upon Ca2+ influx through NMDA receptor	0.0105	0.0473	Reactome	GRIN2B, NEFL
Rett syndrome causing genes	0.0109	0.0475	Wikipathways	GRIN2B, SCN1A, SCN8A
Class B/2 (Secretin family receptors)	0.0117	0.0501	Reactome	GNG2, VIP, CRHR1
Phase 2 - plateau phase	0.0124	0.0503	Reactome	CACNB2, CACNA2D2
Unblocking of NMDA receptor, glutamate binding and activation	0.0124	0.0503	Reactome	GRIN2B, NEFL
Glutamatergic synapse - Homo sapiens (human)	0.0136	0.054	KEGG	GNG2, PLD1, GRIN2B, GRM3
nitric oxide signaling pathway	0.0143	0.054	Bio	GRIN2B, PRKAR1B
Glucagon-type ligand receptors	0.0143	0.0544	Reactome	GNG2, VIP
Post-translational modification: synthesis of GPI-anchored proteins	0.0146	0.0544	Reactome	LYPD1, CNTN4, NEGR1
